# Supplementary material for: The impact of functional excess of footwear on the foot shape of 7-year-old girls and boys
Source: PeerJ. 2021 Apr 20;9:e11277. doi: 10.7717/peerj.11277 (PMC8063877; doi:10.7717/peerj.11277)
Supplement: Supplemental Information 2 [file peerj-09-11277-s002.xlsx]

## Sheet: Arkusz1
No.	Sex	Body mass	Body height	BMI	foot length r	foot length l	foot width r	foot width l	γ angle r	γ angle l	Clarke's angle r	Clarke's angle l	α angle r	α angle l	β angle r	β angle l	length excess r		length excess l		width excess r		width excess l		VAS	use of the footwear
1	Girl	30.2	1.28	18.4326	17.6	17.6	7.1	7.2	18	20	40	40	0	3	8	10	11	Appropriate	11	Appropriate	6	Too wide	5	Too wide	100	0.5
2	Girl	25	1.28	15.2588	18.2	18.2	6.8	6.4	19	13	28	28	7	0	5	1	12	Appropriate	12	Appropriate	1	Appropriate	4	Too wide	96	1
3	Girl	32	1.26	20.1562	19.6	19.6	7.5	7	16	16	40	36	7	2	11	0	12	Appropriate	12	Appropriate	-4	Too narrow	1	Appropriate	97	2
4	Girl	24	1.23	15.8636	19.8	19.8	7.6	7.1	18	15	42	44	0	1	7	9	8	Appropriate	8	Appropriate	1	Appropriate	6	Too wide	95	2
5	Girl	23.4	1.21	15.9825	20	20	6.7	6.7	16	15	49	49	1	3	1	3	7	Too short	7	Too short	1	Appropriate	1	Appropriate	100	1
6	Girl	23.6	1.22	15.856	19.7	19.7	7.3	7.3	15	16	40	42	0	1	8	5	12	Appropriate	12	Appropriate	2	Appropriate	2	Appropriate	94	2.5
7	Girl	24.9	1.25	15.936	16.7	16.7	6	6.3	17	19	45	45	0	2	12	12	10	Appropriate	10	Appropriate	-4	Too narrow	1	Appropriate	100	2
8	Girl	24.7	1.21	16.8704	18.8	18.8	7.4	6.7	18	18	41	42	10	9	0	11	8	Appropriate	8	Appropriate	-5	Too narrow	3	Appropriate	99	2
9	Girl	29.4	1.28	17.9443	19.4	19.4	6.8	7.2	14	17	45	45	0	1	1	7	11	Appropriate	11	Appropriate	2	Appropriate	2	Appropriate	97	1
10	Girl	23	1.18	16.5182	18.8	18.8	6.8	7	17	15	40	35	0	0	12	1	10	Appropriate	10	Appropriate	-2	Too narrow	1	Appropriate	97	1
11	Girl	24	1.2	16.6667	17.8	17.8	7	7.1	17	18	48	48	1	3	12	9	7	Too short	7	Too short	2	Appropriate	1	Appropriate	100	0.5
12	Girl	23.8	1.24	15.4787	18.9	18.9	6.9	6.9	15	16	46	43	0	0	15	10	8	Appropriate	8	Appropriate	2	Appropriate	2	Appropriate	100	2
13	Girl	28	1.22	18.8121	17.3	17.3	6.7	6.3	14	16	40	40	0	0	15	15	10	Appropriate	10	Appropriate	-4	Too narrow	-1	Too narrow	96	2
14	Girl	30.1	1.28	18.3716	18.8	18.8	6.8	7.1	16	21	32	25	0	7	10	7	13	Too long	13	Too long	-2	Too narrow	-5	Too narrow	95	2
15	Girl	24.6	1.26	15.4951	17.1	17.1	5.8	5.2	15	12	50	45	5	2	9	0	5	Too short	5	Too short	1	Appropriate	-7	Too narrow	98	2
16	Girl	23.1	1.22	15.52	18.3	18.3	6.9	6.7	19	18	50	51	6	7	20	15	7	Too short	7	Too short	4	Too wide	6	Too wide	100	1
17	Girl	27	1.27	16.74	18.8	18.8	7	7	13	14	47	47	7	10	11	10	7	Too short	7	Too short	-4	Too narrow	-4	Too narrow	86	1
18	Girl	30.8	1.31	17.9477	19.7	19.7	7.8	7.7	17	17	35	35	1	7	16	17	8	Appropriate	8	Appropriate	2	Appropriate	3	Appropriate	83	0.5
19	Girl	27	1.26	17.0068	20	20	7.7	7.5	18	19	41	46	7	2	21	15	12	Appropriate	12	Appropriate	4	Too wide	6	Too wide	95	1
20	Girl	25.3	1.22	16.9981	20	20	7.2	6.8	16	15	35	40	5	0	15	7	8	Appropriate	8	Appropriate	4	Too wide	8	Too wide	87	1
21	Girl	31.1	1.26	19.5893	20	20	7.1	7	18	15	36	40	9	9	18	8	12	Appropriate	12	Appropriate	-2	Too narrow	1	Appropriate	90	1.5
22	Girl	29	1.31	16.8988	18.6	18.6	6.8	6.8	16	11	35	28	8	12	25	2	8	Appropriate	8	Appropriate	4	Too wide	4	Too wide	89	1
23	Girl	26	1.22	17.4684	18.6	18.6	7.1	7.2	17	19	47	49	3	7	17	21	7	Too short	7	Too short	-1	Too narrow	-2	Too narrow	92	2
24	Girl	25.6	1.19	18.0778	18.5	18.5	6.8	6.8	12	14	45	45	0	0	5	11	8	Appropriate	8	Appropriate	-2	Too narrow	-2	Too narrow	97	2
25	Girl	27	1.23	17.8465	18.3	18.3	6.8	7.5	15	18	50	43	0	16	16	10	11	Appropriate	7	Too short	-1	Too narrow	4	Too wide	87	0.5
26	Girl	26.6	1.21	18.1682	18	18	6.7	7.2	21	18	53	50	7	0	19	18	7	Too short	7	Too short	-6	Too narrow	-1	Too narrow	84	2
27	Girl	27	1.32	15.4959	18.2	18.2	6.9	6.8	16	16	38	47	0	0	10	13	12	Appropriate	12	Appropriate	4	Too wide	5	Too wide	100	3
28	Girl	26	1.28	15.8691	20	20	7.2	7.6	15	17	39	44	1	7	17	15	10	Appropriate	10	Appropriate	-1	Too narrow	-5	Too narrow	94	2.5
29	Girl	24.6	1.3	14.5562	19	19	7	6.9	17	15	46	49	0	0	22	14	7	Too short	7	Too short	-1	Too narrow	-2	Too narrow	100	1
30	Girl	27.3	1.28	16.6626	19.3	19.3	7.2	7.2	16	17	42	48	2	0	21	19	11	Appropriate	11	Appropriate	-1	Too narrow	-1	Too narrow	100	2
31	Girl	22	1.14	16.9283	19.5	19.5	8	7.5	16	16	36	38	9	0	17	8	12	Appropriate	12	Appropriate	-4	Too narrow	1	Appropriate	86	3
32	Girl	22.7	1.14	17.4669	18.8	18.8	6.8	6.8	18	17	46	46	0	0	14	0	7	Too short	7	Too short	-1	Too narrow	-1	Too narrow	85	2
33	Girl	34.8	1.37	18.5412	19	19	7.1	7.5	19	19	36	43	0	1	25	14	8	Appropriate	8	Appropriate	4	Too wide	4	Too wide	99	2
34	Girl	25	1.25	16	17	17	6.2	6.5	15	15	45	45	1	11	17	15	11	Appropriate	11	Appropriate	-1	Too narrow	-5	Too narrow	86	2
35	Girl	23.3	1.26	14.6762	18.3	18.3	6.5	6.6	16	17	37	45	0	8	17	8	10	Appropriate	10	Appropriate	3	Appropriate	2	Appropriate	90	1
36	Girl	32	1.28	19.5312	19	19	7	7	19	17	47	47	0	0	20	21	6	Too short	6	Too short	-1	Too narrow	-1	Too narrow	87	1
37	Girl	28.3	1.27	17.546	18.7	18.7	7.8	7.5	21	16	45	46	5	3	13	15	6	Too short	6	Too short	-1	Too narrow	-4	Too narrow	98	0.5
38	Girl	24.3	1.25	15.552	19.4	19.4	6.9	6.9	17	16	34	40	0	8	18	11	8	Appropriate	8	Appropriate	2	Appropriate	2	Appropriate	100	1
39	Girl	26.5	1.29	15.9245	17	17	5.8	5.8	16	12	50	36	0	6	16	13	10	Appropriate	10	Appropriate	-1	Too narrow	-1	Too narrow	100	1
40	Girl	30	1.27	18.6	18.8	18.8	7.2	7.2	17	19	38	35	14	16	17	11	11	Appropriate	11	Appropriate	3	Appropriate	3	Appropriate	90	2
41	Girl	28	1.3	16.568	18.3	18.3	7	7	19	15	49	49	9	10	18	15	6	Too short	6	Too short	-1	Too narrow	-1	Too narrow	85	3
42	Girl	26.5	1.22	17.8044	17.3	17.3	6.7	6.7	18	18	35	35	12	3	17	17	7	Too short	7	Too short	-1	Too narrow	-1	Too narrow	89	2.5
43	Girl	24.7	1.18	17.7392	18	18	7	7	17	15	40	40	7	8	22	13	10	Appropriate	10	Appropriate	-1	Too narrow	-1	Too narrow	90	1
44	Girl	25.8	1.25	16.512	16.7	16.7	6.1	6.1	15	17	42	42	6	0	0	0	12	Appropriate	12	Appropriate	2	Appropriate	2	Appropriate	94	1
45	Girl	27.4	1.26	17.2588	18.8	18.8	6.4	6.4	14	12	35	35	0	6	15	10	11	Appropriate	11	Appropriate	-3	Too narrow	-3	Too narrow	95	2
46	Girl	28.8	1.31	16.7822	20	20	7.5	7.7	18	19	43	41	3	0	23	17	8	Appropriate	8	Appropriate	-1	Too narrow	4	Too wide	99	0.5
47	Girl	31	1.29	18.6287	18	18	6.5	6.8	16	17	53	56	0	0	25	22	6	Too short	6	Too short	-1	Too narrow	-4	Too narrow	87	2
48	Girl	21.7	1.22	14.5794	17.7	17.7	7.7	7.3	21	20	46	50	0	0	11	16	6	Too short	6	Too short	4	Too wide	8	Too wide	100	2
49	Girl	30.3	1.34	16.8746	19.5	19.5	7.2	7.6	16	20	41	44	0	0	12	10	8	Appropriate	8	Appropriate	-5	Too narrow	-1	Too narrow	88	1.5
50	Girl	25.3	1.29	15.2034	19.2	19.2	7.4	7.2	19	15	42	42	7	7	32	12	10	Appropriate	10	Appropriate	9	Too wide	7	Too wide	99	1
1	Boy	22	1.18	15.8001	19.2	19.2	6.8	7.1	14	13	43	35	0	7	25	12	12	Appropriate	12	Appropriate	-4	Too narrow	-1	Too narrow	86	3
2	Boy	24.2	1.21	16.5289	20	20	7.7	7.7	19	16	38	40	0	0	17	11	8	Appropriate	8	Appropriate	1	Appropriate	1	Appropriate	97	2
3	Boy	31.2	1.32	17.9063	19	19	7.1	6.8	14	14	45	40	14	14	11	2	7	Too short	7	Too short	-5	Too narrow	-3	Too narrow	99	2.5
4	Boy	29.5	1.33	16.677	20.5	20.5	7.9	7.9	15	15	42	39	2	9	13	10	8	Appropriate	8	Appropriate	-2	Too narrow	-2	Too narrow	99	2
5	Boy	31.4	1.32	18.0211	19.2	19.2	6.7	6.8	15	14	50	50	0	3	15	0	7	Too short	7	Too short	1	Appropriate	2	Appropriate	100	2
6	Boy	36	1.33	20.3516	19.5	19.5	7.6	7.6	16	17	43	43	4	7	14	10	7	Too short	7	Too short	-2	Too narrow	-2	Too narrow	100	1
7	Boy	34.2	1.28	20.874	19.5	19.5	7.5	8	19	17	47	50	0	0	15	16	7	Too short	7	Too short	-6	Too narrow	-1	Too narrow	96	2
8	Boy	26	1.31	15.1506	21.5	21.5	8.3	8.3	17	15	43	45	8	0	15	11	10	Appropriate	10	Appropriate	-1	Too narrow	-1	Too narrow	96	1
9	Boy	24.3	1.28	14.8315	19.2	19.2	7.3	7.1	16	14	45	44	0	0	14	2	7	Too short	7	Too short	2	Appropriate	3	Appropriate	99	1
10	Boy	22	1.19	15.5356	20	20	6.7	6.8	14	17	49	49	3	4	7	11	8	Appropriate	8	Appropriate	-1	Too narrow	-2	Too narrow	100	0.5
11	Boy	28.5	1.22	19.1481	17.2	17.2	6.8	6.7	18	15	32	37	10	6	21	18	12	Appropriate	12	Appropriate	-2	Too narrow	-1	Too narrow	99	2
12	Boy	40	1.35	21.9479	19.8	19.8	7.4	7.8	15	15	47	40	5	12	13	7	12	Appropriate	12	Appropriate	5	Too wide	1	Appropriate	100	3.5
13	Boy	36.8	1.28	22.4609	18.3	18.3	6.3	6.6	13	14	48	47	5	0	22	7	7	Too short	7	Too short	-1	Too narrow	-4	Too narrow	100	2.5
14	Boy	24.4	1.26	15.3691	19.3	19.3	7.2	7.2	16	15	42	38	4	3	18	17	10	Appropriate	10	Appropriate	5	Too wide	5	Too wide	92	2
15	Boy	28	1.26	17.6367	19.3	19.3	7.1	6.6	16	14	40	40	9	8	12	10	8	Appropriate	8	Appropriate	1	Appropriate	5	Too wide	100	3
16	Boy	24.2	1.2	16.8056	18	18	7.2	6.9	15	17	41	38	8	6	9	4	12	Appropriate	12	Appropriate	2	Appropriate	2	Appropriate	89	2
17	Boy	28	1.26	17.6367	19.2	19.2	7.4	7.7	18	18	45	45	2	1	30	14	7	Too short	7	Too short	-6	Too narrow	-3	Too narrow	91	1
18	Boy	27.3	1.3	16.1538	19	19	7.3	7.4	16	16	17	33	7	0	12	10	8	Appropriate	8	Appropriate	-4	Too narrow	-3	Too narrow	98	1
19	Boy	26	1.19	18.3603	18.7	18.7	6.7	6.7	15	18	48	42	7	3	19	24	8	Appropriate	8	Appropriate	12	Too wide	12	Too wide	97	1.5
20	Boy	24.9	1.27	15.438	18.7	18.7	7.1	7.3	17	18	38	48	4	8	19	6	10	Appropriate	10	Appropriate	-3	Too narrow	-1	Too narrow	100	1
21	Boy	29	1.2	20.1389	18.2	18.2	7	6.8	17	12	12	12	7	0	8	5	10	Appropriate	10	Appropriate	2	Appropriate	2	Appropriate	99	1
22	Boy	23.3	1.21	15.9142	19.2	19.2	7	7.2	16	18	45	51	0	7	12	9	7	Too short	7	Too short	3	Appropriate	1	Appropriate	100	2
23	Boy	26.6	1.33	15.0376	18.5	18.5	6.5	6.5	12	12	30	30	7	4	11	5	12	Appropriate	12	Appropriate	1	Appropriate	1	Appropriate	98	2
24	Boy	29	1.25	18.56	19.4	19.4	7	7.7	16	15	52	48	0	9	22	16	7	Too short	7	Too short	6	Too wide	-1	Too narrow	87	2.5
25	Boy	25	1.23	16.5246	20.2	20.2	6.8	6.5	13	13	30	31	8	16	11	1	12	Appropriate	12	Appropriate	1	Appropriate	4	Too wide	94	0.5
26	Boy	24.4	1.27	15.128	18.4	18.4	7.6	7.4	18	15	40	40	5	7	15	9	10	Appropriate	10	Appropriate	1	Appropriate	3	Appropriate	97	0.5
27	Boy	32	1.26	20.1562	21.7	21.7	8.3	8.3	19	22	22	22	5	3	14	19	14	Too long	14	Too long	6	Too wide	6	To wide	98	0.5
28	Boy	26.9	1.24	17.4948	17.9	17.9	6.4	6.6	15	16	39	40	7	5	15	12	12	Appropriate	12	Appropriate	3	Appropriate	1	Appropriate	90	3
29	Boy	27.7	1.24	18.0151	18.2	18.2	6.6	6.8	17	18	27	30	4	5	6	8	12	Appropriate	12	Appropriate	3	Appropriate	1	Appropriate	100	2
30	Boy	28.3	1.22	19.0137	18.2	18.2	7.4	7	21	16	15	12	4	10	20	4	14	Too long	14	Too long	3	Appropriate	7	Too wide	90	1
31	Boy	27.2	1.18	19.5346	20	20	7.8	7.8	21	17	10	27	6	18	15	14	14	Too long	14	Too long	8	Too wide	8	Too wide	99	1.5
32	Boy	25.6	1.27	15.872	20.7	20.7	7.4	7.7	15	17	20	10	10	15	13	20	10	Appropriate	10	Appropriate	-1	Too narrow	-4	Too narrow	99	1
33	Boy	25.7	1.24	16.7144	18.5	18.5	7.2	7.5	20	17	37	32	6	5	14	20	14	Too long	14	To long	-1	Too narrow	-4	Too narrow	100	0.5
34	Boy	27.5	1.26	17.3217	20.5	20.5	7.6	7.6	16	16	35	32	10	8	21	11	10	Appropriate	10	Appropriate	-4	Too narrow	-4	Too narrow	98	2
35	Boy	32	1.26	20.1562	20	20	6.6	6.5	14	12	22	36	5	8	11	14	12	Appropriate	12	Appropriate	-2	Too narrow	-1	Too narrow	95	2
36	Boy	25.1	1.18	18.0264	20	20	8	8.2	19	16	35	34	8	9	12	17	12	Appropriate	12	Appropriate	-2	Too narrow	-4	Too narrow	86	1
37	Boy	33	1.22	22.1715	20.3	20.3	7.9	7.9	18	20	40	39	0	0	7	0	8	Appropriate	8	Appropriate	2	Appropriate	2	Appropriate	100	2
38	Boy	26.3	1.28	16.0522	19.3	19.3	7.6	7.2	19	17	35	44	7	6	27	21	14	Too long	14	Too long	-5	Too narrow	-1	Too narrow	96	2
39	Boy	27	1.27	16.74	18.8	18.8	7.3	6.8	17	17	37	42	8	0	17	6	12	Appropriate	12	Appropriate	4	Too wide	-1	Too narrow	84	2
40	Boy	24	1.22	16.1247	18	18	6.4	6.5	14	14	47	44	0	0	25	7	6	Too short	6	Too short	-6	Too narrow	-5	Too narrow	90	1
41	Boy	23	1.25	14.72	21	21	7.4	7.6	17	16	51	49	0	0	19	24	6	Too short	6	Too short	-3	Too narrow	-1	Too narrow	92	1
42	Boy	32	1.29	19.2296	18.8	18.8	7.2	7	17	14	37	46	0	0	23	16	11	Appropriate	11	Appropriate	-4	Too narrow	-2	Too narrow	89	3
43	Boy	26.6	1.28	16.2354	21.1	21.1	8.1	7.6	19	18	14	23	8	7	15	9	14	Too long	14	Too long	4	Too wide	9	Too wide	99	1
44	Boy	28	1.22	18.8121	19.1	19.1	6.9	6.9	15	13	34	40	1	6	15	19	12	Appropriate	12	Appropriate	-2	Too narrow	-2	Too narrow	100	1
45	Boy	25.2	1.24	16.3892	18.8	18.8	7.2	7.2	17	15	42	45	11	6	11	6	8	Appropriate	8	Appropriate	2	Appropriate	2	Appropriate	100	1
46	Boy	32	1.27	19.84	20.5	20.5	7.6	7.9	18	18	43	45	0	0	16	13	7	Too short	7	Too short	-1	Too narrow	-4	Too narrow	84	1
47	Boy	33	1.23	21.8124	19.6	19.6	6.7	6.6	12	14	34	34	7	6	7	11	9	Appropriate	9	Appropriate	-4	Too narrow	-3	Too narrow	86	1.5
48	Boy	27.7	1.24	18.0151	18.2	18.2	6.6	6.8	17	18	27	30	4	5	6	8	12	Appropriate	12	Appropriate	3	Appropriate	1	Appropriate	87	1.5
49	Boy	28.5	1.23	19.0137	18.2	18.2	7.4	7	21	16	15	12	4	10	20	4	14	Too long	14	Too long	-3	Too narrow	1	Appropriate	86	2
50	Boy	27	1.25	17.4948	17.9	17.9	6.6	6.6	15	16	39	40	7	5	15	12	12	Appropriate	12	Appropriate	2	Appropriate	2	Appropriate	100	2
